# Supplementary material for: Structure-guided engineering of biased-agonism in the human niacin receptor via single amino acid substitution
Source: Nat Commun. 2024 Mar 2;15:1939. doi: 10.1038/s41467-024-46239-2 (PMC10908815; doi:10.1038/s41467-024-46239-2)
Supplement: Supplementary file 4 — Source data [file 41467_2024_46239_MOESM4_ESM.xlsx]

## Sheet: Fig. 1c
Fig. 1c
GoA dissociation downstream of GPR109A in response to Acipimox
log (Agonist) [M]	GPR109A(Niacin)				GPR109A(Acipimox)
	Set1	Set2	Set3	Set4	Set1	Set2	Set3	Set4
-5	0.673934	0.692481	0.721815	0.708812	0.754009	0.82547	0.838696	0.755942
-5.5	0.760541	0.764959	0.833989	0.717867	0.898333	0.9095	0.951218	0.856005
-6	0.758602	0.744202	0.865896	0.780863	0.928198	0.878014	1.02331	0.885236
-6.5	0.849252	0.853005	0.912435	0.813627	1.04164	1.09807	1.10513	0.983618
-7	0.857784	0.704278	0.936029	0.902471	0.969072	0.932979	1.02278	1.0288
-7.5	0.971024	0.965372	1.04901	0.984911	1.05788	1.10163	1.09503	1.04442
-8	0.931202	0.866022	1.05462	1.01603	0.961067	1.0072	1.1182	1.05364
-9	1.01488	1.02681	1.06897	1.11512	1.01314	1.08519	1.09771	1.01757
-10	1.03594	0.990722	1.04124	1.01775	1.01405	1.0152	1.05251	0.975804
-11	1	1	1	1	1	1	1	1
GoA dissociation downstream of GPR109A in response to MMF
log (Agonist) [M]	GPR109A(Niacin)			GPR109A(MMF)
	Set1	Set2	Set3	Set1	Set2	Set3
-5	0.727598	0.677116	0.662256	0.696468	0.730643	0.671149
-5.5	0.76347	0.761668	0.725907	0.758526	0.756724	0.731403
-6	0.826801	0.813794	0.778421	0.847935	0.838677	0.82214
-6.5	0.84807	0.871419	0.86044	0.89967	0.901567	0.878836
-7	0.894239	0.890464	0.884057	0.911322	0.928319	0.925101
-7.5	0.962432	0.968381	0.944759	1.01516	1.01395	0.989027
-8	1.02971	0.989917	0.959561	1.03371	1.03429	1.01692
-9	1.05696	1.04741	1.03191	0.98634	0.994096	0.9909
-10	1.04661	1.02115	0.983409	0.943369	1.02865	0.982955
-11	1	1	1	1	1	1

## Sheet: Fig. 1d
Fig. 1d
GoB dissociation downstream of GPR109A in response to Acipimox
log (Agonist) [M]	GPR109A(Niacin)				GPR109A(Acipimox)
	Set1	Set2	Set3	Set4	Set1	Set2	Set3	Set4
-5	0.589374	0.602867	0.673607	0.788653	0.673619	0.653271	0.774062	0.867664
-5.5	0.66772	0.700785	0.70347	0.839905	0.825029	0.797477	0.860483	0.977444
-6	0.678508	0.681446	0.767461	0.873006	0.83513	0.790651	0.972155	1.0413
-6.5	0.815997	0.862765	0.815318	0.936608	0.955305	1.058	1.01428	1.05635
-7	0.77821	0.873226	0.91414	0.936848	0.927885	0.897711	1.0699	1.05862
-7.5	0.911949	0.977436	1.02523	1.01034	1.07649	1.03741	1.0717	1.09418
-8	0.884918	0.92978	1.06921	1.03069	0.978316	0.92989	1.09311	1.06463
-9	1.03548	1.0406	1.09599	1.03641	1.06523	1.08099	1.06436	1.07575
-10	1.05698	1.00901	0.998043	1.0162	0.901015	0.995623	1.02074	0.974029
-11	1	1	1	1	1	1	1	1
GoB dissociation downstream of GPR109A in response to MMF
log (Agonist) [M]	GPR109A(Niacin)				GPR109A(MMF)
	Set1	Set2	Set3	Set4	Set1	Set2	Set3	Set4
-5	0.761411	0.731102	0.646678	0.665812	0.712964	0.765126	0.666586	0.663439
-5.5	0.818931	0.822047	0.700169	0.70726	0.795764	0.799156	0.71865	0.702238
-6	0.877974	0.831118	0.753279	0.759056	0.859428	0.846053	0.793359	0.787892
-6.5	0.962458	0.873297	0.788286	0.780066	0.92303	0.91909	0.868609	0.886023
-7	1.0104	0.924822	0.839804	0.875945	0.973347	0.997118	0.932527	0.926876
-7.5	1.05632	1.00899	0.922219	0.94478	1.04811	1.05446	0.98859	0.988608
-8	1.15632	1.06469	0.95303	1.00124	1.06312	1.05101	1.01307	1.02776
-9	1.14754	1.06943	0.984358	1.05301	0.999749	1.01657	1.00048	1.00265
-10	1.0268	0.998885	0.973009	0.983687	0.938037	0.92484	0.980689	0.968571
-11	1	1	1	1	1	1	1	1

## Sheet: Fig. 1e
Fig. 1e
cAMP response downstream of GPR109A in response to Acipimox
log (Agonist) [M]	GPR109A(Niacin)			GPR109A(Acipimox)
	Set1	Set2	Set3	Set1	Set2	Set3
-5	60.5291	74.4985	67.5593	64.1698	69.7501	66.3061
-5.5	63.3246	78.1635	77.4975	68.8817	77.0826	84.7016
-6	71.4784	80.5237	80.2515	81.6521	83.3496	91.0342
-6.5	70.5888	85.8932	82.8168	99.8654	94.2148	94.725
-7	77.6888	89.0129	84.063	101.48	96.7447	97.8537
-7.5	88.9139	96.5608	91.5268	111.929	99.702	100.169
-8	93.9412	104.037	94.8012	104.517	102.362	102.609
-9	105.517	106.557	99.4851	87.6196	103.041	100.185
-10	100	100	100	100	100	100
cAMP response downstream of GPR109A in response to MMF
log [Agonist] (M)	GPR109A(Niacin)				GPR109A(MMF)
	Set1	Set2	Set3	Set4	Set1	Set2	Set3	Set4
-5	62.2019	68.8898	69.9207	82.5459	61.3341	58.8854	68.0646	69.6023
-5.5	60.9377	69.2312	77.057	84.727	61.734	63.2206	72.914	72.398
-6	69.048	70.2462	77.5181	83.6366	68.4808	67.0336	76.1223	75.9125
-6.5	71.8163	77.49	83.8932	90.6638	85.0643	74.4022	74.7404	86.1064
-7	77.2902	77.6563	91.8454	97.6851	86.289	83.5521	89.2406	90.6973
-7.5	86.5403	98.1922	88.4588	93.5303	104.212	93.3748	90.9506	98.6199
-8	83.12	99.1591	91.9868	105.256	100.426	98.5781	92.8164	97.4813
-9	97.9068	103.892	100.682	113.68	110.416	94.2113	87.4545	93.5132
-10	100	100	100	100	100	100	100	100

## Sheet: Fig. 1f
Fig. 1f
β-arrestin1 recruitment downstream of GPR109A in response to Acipimox
log (Agonist) [M]	GPR109A(Niacin)				GPR109A(Acipimox)
	Set1	Set2	Set3	Set4	Set1	Set2	Set3	Set4
-5	1.84619	1.89961	1.8163	2.20098	1.66348	1.72984	1.88875	2.18444
-5.5	1.80776	1.9115	1.78796	2.31851	1.4964	1.54982	1.62129	1.89814
-6	1.74671	1.8653	1.90604	2.06557	1.29018	1.23621	1.38584	1.48021
-6.5	1.61361	1.84962	1.71314	1.85108	1.19721	1.08559	1.29656	1.25778
-7	1.42517	1.61847	1.47197	1.65407	1.15362	1.06546	1.20787	1.13791
-7.5	1.24583	1.34309	1.28846	1.38372	1.11103	1.07905	1.1752	1.17566
-8	1.1601	1.26931	1.13587	1.1176	1.14916	1.08189	1.08833	1.07575
-9	1.08824	1.15089	1.01705	1.04539	1.08065	1.045	1.03583	1.05292
-10	1	1	1	1	1	1	1	1
β-arrestin1 recruitment downstream of GPR109A in response to MMF
log [Agonist] (M)	GPR109A(Niacin)				GPR109A(MMF)
	Set1	Set2	Set3	Set4	Set1	Set2	Set3	Set4
-5	2.30052	2.12728	2.05754	1.84112	2.37265	2.36092	2.45622	2.08557
-5.5	2.3228	2.22312	2.21242	1.88767	2.29139	2.21934	2.38494	2.06413
-6	2.33788	2.1569	2.18518	1.79659	2.00778	1.9334	2.08538	1.84474
-6.5	2.14176	2.00725	2.03205	1.74352	1.59988	1.57405	1.56	1.45506
-7	1.84404	1.7357	1.76892	1.48716	1.35127	1.31541	1.32888	1.29107
-7.5	1.52265	1.43503	1.43157	1.27375	1.25211	1.18934	1.27022	1.21509
-8	1.25275	1.2138	1.22464	1.19153	1.14776	1.15473	1.18324	1.10523
-9	1.12203	1.08473	1.06282	1.15193	0.997642	1.04076	1.02923	1.04112
-10	1	1	1	1	1	1	1	1

## Sheet: Fig. 1g
Fig. 1g
β-arrestin2 recruitment downstream of GPR109A in response to Acipimox
log (Agonist) [M]	GPR109A(Niacin)					GPR109A(Acipimox)
	Set1	Set2	Set3	Set4	Set5	Set1	Set2	Set3	Set4	Set5
-5	1.43416	1.69362	1.80818	1.82463	1.64179	1.38456	1.49489	1.68367	1.60773	1.6458
-5.5	1.56738	1.70309	1.91668	1.82096	1.6563	1.34721	1.4448	1.61862	1.51705	1.56155
-6	1.49249	1.67124	1.90484	1.78527	1.7174	1.22125	1.25969	1.46947	1.33296	1.34339
-6.5	1.42485	1.57773	1.77071	1.77404	1.62085	1.14285	1.11888	1.32251	1.20154	1.24977
-7	1.33262	1.42881	1.53899	1.58365	1.4209	1.12777	1.06404	1.21454	1.15219	1.20249
-7.5	1.24601	1.31997	1.37542	1.36724	1.27987	1.15199	1.12247	1.23761	1.13218	1.17083
-8	1.10781	1.17366	1.22977	1.24664	1.14601	1.04889	1.06514	1.25998	1.06034	1.10064
-9	1.09682	1.09382	1.15678	1.10367	1.07808	1.06093	1.03792	1.15491	1.02281	1.086
-10	1	1	1	1	1	1	1	1	1	1
β-arrestin2 recruitment downstream of GPR109A in response to MMF
log [Agonist] (M)	GPR109A(Niacin)				GPR109A(MMF)
	Set1	Set2	Set3	Set4	Set1	Set2	Set3	Set4
-5	1.79189	1.89567	1.91324	1.78442	1.76379	1.90988	1.9708	1.62862
-5.5	1.79727	1.90744	2.01637	1.82214	1.71771	1.86752	1.82185	1.71522
-6	1.80941	1.95205	1.99908	1.79975	1.60131	1.68168	1.76852	1.55031
-6.5	1.64241	1.79679	1.75231	1.71434	1.35006	1.44682	1.54561	1.38647
-7	1.57928	1.62093	1.65054	1.60507	1.20464	1.23171	1.19661	1.19155
-7.5	1.37273	1.33456	1.32354	1.41722	1.15566	1.17193	1.16774	1.13565
-8	1.18087	1.20569	1.17758	1.26449	1.10124	1.15037	1.16414	1.04122
-9	1.13051	1.09837	1.08405	1.12774	0.988799	1.04806	1.01469	0.931211
-10	1	1	1	1	1	1	1	1

## Sheet: Fig. 2b
Fig. 2b
GoA dissociation downstream of GPR109A in response to MK6892 and GSK256073
log (Agonist) [M]	GPR109A(Niacin)				GPR109A(MK9862)				GPR109A(GSK256073)
	Set1	Set2	Set3	Set4	Set1	Set2	Set3	Set4	Set1	Set2	Set3	Set4
-5	0.726944	0.7852	0.707924	0.739014	0.535138	0.600021	0.544533	0.561901	0.429939	0.498637	0.492135	0.532273
-5.5	0.762095	0.814446	0.732112	0.79218	0.585618	0.613282	0.580244	0.61986	0.524316	0.642823	0.595965	0.669633
-6	0.874102	0.851275	0.802966	0.831388	0.740493	0.746857	0.70118	0.745295	0.621808	0.696687	0.623408	0.744272
-6.5	0.896	0.930102	0.83435	0.888551	0.94998	0.93083	0.871161	0.907707	0.703679	0.797439	0.743197	0.83079
-7	0.918604	0.927905	0.897729	0.981977	0.961764	0.990704	0.986058	1.0243	0.773561	0.89144	0.814436	0.753028
-7.5	1.05652	0.984746	0.909057	0.97185	1.01038	1.03338	1.0082	1.04516	0.723229	0.945737	0.871335	0.956495
-8	1.03222	1.01759	1.00307	1.0328	1.00572	1.01917	1.01341	1.05634	0.876817	0.993443	0.93758	1.06854
-9	1.03825	0.986981	0.976797	1.04253	1.06594	0.979997	1.01113	1.01513	0.999067	0.974241	1.06236	1.13175
-10	1.03176	0.952038	1.00718	0.991258	1.01599	0.997204	1.02304	1.0546	0.929132	0.996591	1.05956	1.09872
-11	1	1	1	1	1	1	1	1	1	1	1	1

## Sheet: Fig. 2c
Fig. 2c
GoB dissociation downstream of GPR109A in response to MK6892 and GSK256073
log (Agonist) [M]	GPR109A(Niacin)				GPR109A(MK9862)				GPR109A(GSK256073)
	Set1	Set2	Set3	Set4	Set1	Set2	Set3	Set4	Set1	Set2	Set3	Set4
-5	0.709098	0.765957	0.728071	0.717347	0.492458	0.532	0.552513	0.496152	0.469807	0.539359	0.524628	0.483547
-5.5	0.731518	0.803722	0.776048	0.763446	0.516645	0.560292	0.587991	0.55634	0.608302	0.621505	0.610919	0.593925
-6	0.804253	0.919493	0.802895	0.809472	0.611045	0.728101	0.650318	0.629413	0.692273	0.763472	0.63074	0.717651
-6.5	0.867116	0.929864	0.824443	0.919962	0.824207	0.900057	0.834365	0.790924	0.754551	0.804809	0.77724	0.790154
-7	0.901078	1.01832	0.930719	0.949267	1.00254	1.07523	0.969181	0.925426	0.887399	0.892533	0.864153	0.873648
-7.5	0.977644	1.08227	1.03235	1.04869	1.01945	1.10618	1.06396	1.04599	1.00303	1.0067	0.943278	0.992577
-8	1.02906	1.11836	1.01834	1.11898	1.03836	1.08719	1.07927	1.07127	1.08096	1.07651	0.979644	1.08592
-9	1.05985	1.15956	1.01992	1.13115	1.05957	1.04597	1.04126	1.06653	1.14657	1.18437	1.09566	1.12772
-10	1.03934	1.07379	0.958236	0.983782	0.945035	1.02814	1.045	1.00578	1.03286	1.11503	1.04903	1.03086
-11	1	1	1	1	1	1	1	1	1	1	1	1

## Sheet: Fig. 2d
Fig. 2d
cAMP response downstream of GPR109A in response to MK6892 and GSK256073
log (Agonist) [M]	GPR109A(Niacin)				GPR109A(MK9862)				GPR109A(GSK256073)
	Set1	Set2	Set3	Set4	Set1	Set2	Set3	Set4	Set1	Set2	Set3	Set4
-5	49.9861	75.8034	58.6029	52.4477	20.9711	20.7443	22.8895	18.9123	48.4392	45.0671	49.4516	47.6619
-5.5	58.6201	73.4909	62.5613	54.6872	18.421	20.641	26.0335	19.7337	60.2865	58.8911	48.619	51.5
-6	53.1037	76.038	64.6101	57.4655	20.0391	19.5993	31.9484	21.7919	59.0815	59.8457	61.7244	58.0484
-6.5	58.1435	75.4953	70.7683	57.752	29.3116	25.512	33.9261	26.1205	54.1926	64.9709	60.0304	58.4659
-7	66.1811	80.4934	75.7783	66.9631	42.8629	37.6197	57.0954	44.2557	64.2808	68.8156	68.7836	72.594
-7.5	75.2227	93.1607	83.7844	78.2775	61.4703	56.3266	72.4134	53.2467	69.11	80.1915	76.5131	74.5079
-8	80.6296	93.804	94.1815	88.6757	54.9073	58.9975	74.4564	58.7044	78.9698	88.9318	103.707	98.09
-9	99.626	111.513	96.6174	100.251	84.2441	87.2542	92.5969	84.8337	105.114	106.219	101.467	107.388
-10	100	100	100	100	100	100	100	100	100	100	100	100

## Sheet: Fig. 2e
Fig. 2e
β-arrestin1 recruitment downstream of GPR109A in response to MK6892 and GSK256073
log (Agonist) [M]	GPR109A(Niacin)						GPR109A(MK9862)						GPR109A(GSK256073)
	Set1	Set2	Set3	Set4	Set5	Set6	Set1	Set2	Set3	Set4	Set5	Set6	Set1	Set2	Set3	Set4	Set5	Set6
-5	2.05594	2.33277	2.37709	1.73098	2.11743	1.77709	1.95567	1.91729	2.19433	1.61877	2.08602	1.75634	2.02385	2.14352	2.88375	1.92256	2.19346	1.86963
-5.5	2.19182	2.11777	2.28679	1.62519	2.00104	1.77132	2.08759	1.9967	2.43496	1.5929	2.02162	1.7301	2.68874	2.54314	3.46227	2.15235	2.51143	2.1443
-6	2.09494	2.21355	2.27575	1.67366	1.93254	1.67101	2.04575	2.106	2.44573	1.61917	1.97782	1.81231	2.75907	2.72846	3.53186	2.09698	2.4824	2.14055
-6.5	1.90529	1.95369	2.12723	1.537	1.70952	1.52503	1.62519	1.63612	1.73658	1.26745	1.42057	1.42499	2.42934	2.50143	2.92147	2.01351	2.18238	1.87788
-7	1.63174	1.63996	1.82674	1.31749	1.43498	1.31439	1.28557	1.26497	1.2492	1.04508	1.22689	1.19026	2.19938	2.09878	2.17059	1.57905	1.82584	1.55248
-7.5	1.40186	1.39106	1.49382	1.14538	1.24471	1.17717	1.22367	1.11218	1.20336	1.01858	1.13287	1.10777	1.75097	1.58769	1.95896	1.38833	1.41477	1.3039
-8	1.30542	1.18182	1.27927	1.05506	1.15083	1.09221	1.09805	1.10829	1.14356	1.0079	1.11979	1.04924	1.46089	1.20167	1.49098	1.19797	1.16569	1.11962
-9	1.15948	1.1112	1.09829	0.990285	1.06297	1.03592	1.08912	1.02537	1.0687	0.974515	1.03694	1.04653	1.14917	1.03939	1.14498	1.0393	1.08206	1.04598
-10	1	1	1	1	1	1	1	1	1	1	1	1	1	1	1	1	1	1

## Sheet: Fig. 2f
Fig. 2f
β-arrestin2 recruitment downstream of GPR109A in response to MK6892 and GSK256073
log (Agonist) [M]	GPR109A(Niacin)						GPR109A(MK9862)						GPR109A(GSK256073)
	Set1	Set2	Set3	Set4	Set5	Set6	Set1	Set2	Set3	Set4	Set5	Set6	Set1	Set2	Set3	Set4	Set5	Set6
-5	1.80167	1.98014	1.59494	1.63165	1.62417	1.29751	1.67822	1.78081	1.885	1.46444	1.49569	1.40639	1.51001	1.65504	2.02177	1.5806	1.61233	1.33834
-5.5	1.85384	1.83394	2.08147	1.63571	1.59631	1.28532	1.69429	1.82057	1.9198	1.46578	1.5288	1.37172	1.91334	1.94424	2.6762	1.79975	1.86297	1.50122
-6	1.85613	1.91268	1.69305	1.49731	1.5855	1.29458	1.71594	1.8785	1.94773	1.38018	1.51643	1.44844	2.0797	2.21846	2.6625	1.80086	1.89309	1.48495
-6.5	1.69324	1.83402	1.87565	1.52549	1.49649	1.21815	1.43249	1.53042	1.59228	0.994402	1.18342	1.21955	1.8827	2.12014	2.43392	1.67687	1.80521	1.3497
-7	1.51725	1.6226	1.74271	1.35118	1.34981	1.07871	1.20939	1.32444	1.21537	1.08722	1.02766	1.11474	1.79293	1.85415	1.9681	1.32637	1.65047	1.23395
-7.5	1.36148	1.3517	1.46617	1.2134	1.16274	1.06183	1.14343	1.14198	1.15642	1.03266	1.03004	1.02658	1.49616	1.56222	1.82326	1.33486	1.39824	1.14534
-8	1.26647	1.22795	1.32212	1.16647	1.1132	1.01809	1.1518	1.12488	1.15736	1.05281	0.954254	1.05286	1.38876	1.23727	1.56131	1.15108	1.20318	1.059
-9	1.13025	1.13057	1.14917	1.07963	1.08387	0.984953	1.07718	1.04639	1.12852	1.00548	0.963756	1.03362	1.14871	1.08406	1.31355	1.09353	1.07369	1.02519
-10	1	1	1	1	1	1	1	1	1	1	1	1	1	1	1	1	1	1

[truncated: 19 more sheets: Fig. 9b, Fig. 9c, Fig. 9d, Fig. 9e, Fig. 9f, Fig. 9g, Fig. 9h, Fig. 9i, Supplementary Fig. 1a, Supplementary Fig. 1b, Supplementary Fig. 1c, Supplementary Fig. 16a, Supplementary Fig. 16b, Supplementary Fig. 16c, Supplementary Fig. 16d, Supplementary Fig. 16e, Supplementary Fig. 16f, Supplementary Fig. 16g, Supplementary Fig. 16h]
